# Supplementary material for: Erlotinib Promotes Ligand-Induced EGFR Degradation in 3D but Not 2D Cultures of Pancreatic Ductal Adenocarcinoma Cells
Source: Cancers (Basel). 2021 Sep 7;13(18):4504. doi: 10.3390/cancers13184504 (PMC8470972; doi:10.3390/cancers13184504)
Supplement: Supplementary file 1 [file cancers-13-04504-s001.zip]

Archive with 1 entries (1 files):
- cancers-1334716-supplementary.pdf
